# Supplementary material for: Silene uniflora Extracts for Strawberry Postharvest Protection
Source: Plants (Basel). 2023 Apr 29;12(9):1846. doi: 10.3390/plants12091846 (PMC10180817; doi:10.3390/plants12091846)
Supplement: Supplementary file 1 [file plants-12-01846-s001.zip]

Archive with 1 entries (1 files):
- plants-2331351-supplementary.docx
